# Supplementary material for: The transcription factor ERG increases expression of neurotransmitter receptors on prostate cancer cells
Source: BMC Cancer. 2015 Aug 27;15:604. doi: 10.1186/s12885-015-1612-3 (PMC4549934; doi:10.1186/s12885-015-1612-3)
Supplement: Additional file 1: — ERG-dependent neurotransmitter receptor expression, pathscan data, and patient tumor pathology scoring. (XLSX 100 kb) [file 12885_2015_1612_MOESM1_ESM.xlsx]

## Sheet: Receptor expression
		LNCaP expression	LNCaP-ERG Expression	Fold Change
	CHRNA9	0.00532143	0.0313825	5.89737
	ADRB3	0.0213675	0.103228	4.83109
	GRIK4	0.000144854	0.00213694	14.7524
	CHRNA1	0.00368579	0.0166287	4.51156
	CHRNA10	0.0073583	0.00865364	1.17604
	ADRA1B	0.000731782	0.00796279	10.8814
	GRIA1	0.00904839	0.151494	16.7426
	GRIK5	0.0223652	0.063321	2.83122
	CHRNA2	0.161158	0.28927	1.79494
	CHRNB1	2.14205e-05	0.00340266	158.851
	ADRA1D	8.81586e-06	0.00371315	421.19
	GRIA2	8.81586e-06	0.00512008	580.78
	GRIN1	8.81586e-06	0.00204501	231.969
	CHRNA3	8.81586e-06	0.0404268	4585.69
	CHRNB2	8.81586e-06	0.215427	24436.2
	ADRA2A	0.000965519	2.32169	2404.61
	GRIA3	1.3563e-05	0.00338396	249.499
	GRIN2A	0.00703246	0.0385046	5.47527
	CHRNA4	0.00604623	0.0742184	12.2752
	CHRNB3	0.000345353	0.00200728	5.81225
	ADRA2B	0.00152378	0.0158725	10.4165
	GRIA4	0.00107706	0.00922386	8.5639
	GRIN2B	0.0027374	0.163608	59.7677
	CHRNA5	0.185183	0.0548959	0.296441
	CHRNB4	0.00423515	0.132815	31.3601
	ADRA2C	0.00193983	0.0168831	8.7034
	GRIK1	1.0634e-05	0.00175165	164.721
	GRIN2C	0.0124317	0.0412956	3.3218
	CHRNA6	0.0246894	0.160963	6.51952
	CHRND	0.00159702	0.036428	22.81
	ADRB1	0.00116567	0.00632727	5.42803
	GRIK2	0.00986262	0.0392592	3.98061
	GRIN2D	0.00045113	0.0112817	25.0076
	CHRNA7	0.00317722	0.00870166	2.73877
	CHRNE	0.0125494	0.062369	4.96988
	ADRB2	1.00215	0.361504	0.360728
	GRIK3	9.32016e-05	0.00147624	15.8392
	GRIN3A	0.116671	0.323802	2.77534

## Sheet: Pathscan result
	Normalized to T0	LnCap V N0	LnCap V N15	LnCap V N30	LnCap V EPI 30	LnCap V Glu 30	LnCap E N0	LnCap E N15	LnCap E N30	LnCap E EPI 30	LnCap E Glu 30
	Akt	1	0.62734	0.704395	1.33709	1.13557	1	0.871213	0.749424	1.29325	1.40316
	Akt Ser473	1	0.467023	0.583027	1.62265	1.48514	1	0.797755	0.640169	1.72312	1.57861
	S6 Ribosomal Protein	1	1.16533	1.3123	1.32963	0.875887	1	1.31477	1.09467	1.20805	0.981304
	AMPK alpha	1	0.907996	1.01601	1.09776	1.144	1	1.08142	0.995668	0.979994	1.09945
	PRAS40	1	0.928372	0.911241	1.0319	1.13662	1	1.24891	1.08436	1.1833	1.47042
	mTOR	1	0.581658	0.921721	1.23876	1.21199	1	1.083	1.10592	1.45671	1.42477
	GSK-3alpha	1	1.05314	1.23357	1.04338	1.16636	1	1.26292	1.03806	1.03025	1.35484
	GSK-3beta	1	0.932347	1.06121	1.05339	1.12173	1	1.39685	1.42074	1.21392	1.82194
	p70 S6 Kinase	1	-1.08065	2.07725	3.10838	3.38462	1	-2.59947	-4.33361	7.64887	3.99511
	p70 S6 Kinase Thr421/Ser424	1	0.0516736	2.1158	1.66429	1.684	1	1.18887	0.994562	1.89364	2.10813
	Bad	1	0.954907	1.11111	1.40874	1.18165	1	1.195	0.9823	1.15165	1.15556
	RSK1	1	0.940806	1.22297	1.17403	1.14908	1	0.922202	0.958334	0.927463	0.916977
	PTEN	1	0.646417	1.20272	1.17295	1.10289	1	0.885816	0.713403	1.00581	0.963496
	PDK1	1	0.939936	1.22026	0.988097	1.01735	1	1.10935	1.1035	0.802806	1.12125
	Erk1/2	1	0.448766	0.965335	0.935553	0.861806	1	0.789458	0.599944	1.26697	1.08086
	4E-BP1	1	0.995755	2.00525	0.641895	0.704728	1	1.63683	1.24716	0.564903	0.612254

## Sheet: Patient Data
	# Cores Involved (Left)	# Cores Involved (Right)	Total # cores	Total Gleasons	T-Stage	Ever smoked 0:No,1:Yes	Erg Positive	Perineural Invasion	Max Core Involvement
	2	0	2	6	T2a	1	0	0	35
	0	1	1	6	T1c	1	0	0	5
	0	2	2	7	T2a	1	0	0	20
	0	1	1	6	T1c	1	0	0	4
	3	2	5	6	T1c	1	0	0	25
	1	0	1	6	T2a	1	0	0	15
	1	0	1	6	T1c	1	0	0	4
	6	1	7	9	TX	1	0	1	90
	1	1	2	6	T1c	1	0	0	8
	2	4	6	7	T1c	1	1	1	80
	5	4	9	7	T1c	1	1	0	70
	0	4	4	7	T1c	1	1	0	85
	5	6	11	7	T2b	1	1	1	90
	0	2	2	6	T2	1	1	0	10
	0	1	1	6	T1c	1	1	0	8
	5	6	11	9	T2	1	1	1	100
	6	0	6	7	T2	1	1	1	95
	0	6	6	7	T2a	1	1	0	70
	4	5	9	8	T2a	1	1	1	100
	6	2	8	7	T1c	1	1	0	70
	2	0	2	6	T2b	1	1	0	70
	0	2	2	7	T1c	1	1	1	23
	0	1	1	6	T1c	1	1	0	5
	0	6	6	6	T2a	1	1	1	95
	0	2	2	7	T1c	0	0	0	30
	2	0	2	6	T1c	0	0	0	15
	1	3	4	7	T1c	0	0	0	65
	3	6	9	8	T1c	0	0	1	85
	1	1	2	7	T1c	0	0	1	80
	4	1	5	7	T1c	0	0	0	90
	1	1	2	7	T1c	0	0	0	40
	3	0	3	7	T1c	0	0	0	80
	3	0	3	8	T1c	0	0	1	90
	2	0	2	7	T1c	0	0	0	20
	6	0	6	7	T1c	0	0	0	90
	1	0	1	8	T2a	0	0	0	10
	6	1	7	7	T1c	0	0	0	95
	0	1	1	6	T1c	0	0	0	10
	0	2	2	7	T2a	0	1	0	30
	0	5	5	6	T2a	0	1	0	90
	3	5	8	6	T1c	0	1	0	60
	2	1	3	8	T2a	0	1	0	40
	5	1	6	6	T2a	0	1	0	25
	1	0	1	6	T1	0	1	0	13
	4	5	9	7	T1c	0	1	1	80
	0	1	1	6	T1c	0	1	0	4
	5	0	5	6	T1c	0	1	0	60
	0	3	3	6	T1c	0	1	1	10
	2	1	3	6	T1c	0	1	0	30
	5	0	5	7	T1c	0	1	0	60
	6	4	10	7	T2a	0	1	0	90
	4	4	8	6	T2a	0	1	1	60
	5	4	9	9	T2c	0	1	1	90
	1	0	1	6	T2a	0	1	0	4
	2	0	2	6	T1c	0	1	0	10
	6	0	6	7	T1c	0	1	1	90
	2	0	2	7	T1c	0	1	0	60
	3	1	4	6	T1c	0	1	0	20
	6	3	9	6	T1c	0	1	1	50
	4	0	4	9	T2a	0	1	0	100
	3	0	3	7	T1c	0	1	1	80
	5	4	9	7	T2a	0	1	1	90
